# Supplementary material for: Anti-Neuroinflammatory Effects of a Representative Low-Molecular-Weight Component Isolated from Codium fragile Through Inhibition of the NF-κB Pathway in Microglia and Macrophage Cells
Source: Mar Drugs. 2026 Jan 13;24(1):38. doi: 10.3390/md24010038 (PMC12843343; doi:10.3390/md24010038)
Supplement: Supplementary file 1 [file marinedrugs-24-00038-s001.zip]

Archive with 1 entries (1 files):
- marinedrugs-3981274-supplementary.pdf
